# Supplementary material for: Microwave Irradiation-Assisted Synthesis of Anisotropic Crown Ether-Grafted Bamboo Pulp Aerogel as a Chelating Agent for Selective Adsorption of Heavy Metals (Mn+)
Source: Gels. 2024 Nov 28;10(12):778. doi: 10.3390/gels10120778 (PMC11675747; doi:10.3390/gels10120778)
Supplement: Supplementary file 1 [file gels-10-00778-s001.zip]

Archive with 1 entries (1 files):
- gels-3324807-supplementary.pdf
